# Supplementary material for: Tracing How the Emergence of Chronic Pain Affects Military Identity: A Narrative Inquiry of Pain Trajectories Among Canadian Veterans
Source: Healthcare (Basel). 2025 Oct 21;13(20):2655. doi: 10.3390/healthcare13202655 (PMC12564806; doi:10.3390/healthcare13202655)
Supplement: Supplementary file 1 [file healthcare-13-02655-s001.zip]

Archive with 1 entries (1 files):
- healthcare-3810072-supplementary.pdf
